# Supplementary material for: Antigenic and Genetic Characterization of Swine Influenza Viruses Identified in the European Region of Russia, 2014–2020
Source: Front Microbiol. 2021 Apr 15;12:662028. doi: 10.3389/fmicb.2021.662028 (PMC8081852; doi:10.3389/fmicb.2021.662028)
Supplement: Supplementary Table 2 — HA homology between different swine IAV strains. [file Table_2.XLSX]

## Sheet: Сравнение
Supplementary table 2. HA homology between different swine IAV strains.
HA		>A/New_Jersey/8/1976	>A/swine/Pskov_region/RII-06-100/2019	>A/swine/Pskov_region/RII-08-100/2019	>A/swine/Pskov_region/RII-41-2/2019	>A/swine/Pskov_region/RII-PR1/2019	>A/swine/Pskov_region/RII-PR8/2019	>A/swine/Leningrad_Region/RII02/2017	>A/swine/Leningrad_Region/RII03/2017	>A/swine/Leningrad_Region/RII06/2017	>A/swine/Oselki/RII56/2014	>A/swine/Siberia/1sw/2016	>A/swine/Siberia/4sw/2017	>A/Netherlands/10407/2018	>A/California/07/2009	>A/swine/Denmark/13608/2004	>A/swine/Denmark/12245/2004	>A/swine/Belgium/WVL1/1979	>A/swine/England/117316/1986	>A/swine/Belgorod/ZR/2009	>A/Ohio/35/2017	>A/swine/Spain/BM32/2019	>A/Netherlands/3315/2016
		1	2	3	4	5	6	7	8	9	10	11	12	13	14	15	16	17	18	19	20	21	22
A/New_Jersey/8/1976	1		74.3092	74.3092	74.0741	86.6549	86.6549	87.3016	87.3016	87.3016	88.4186	79.1299	78.7772	86.9489	88.4774	74.4856	75.1911	77.4838	95.6496	75.485	77.9541	73.8977	74.7208
A/swine/Pskov_region/RII-06-100/2019	2	74.3092		100	99.4709	71.4874	71.4874	72.4868	72.4868	72.4868	72.2516	74.0741	73.545	72.0165	72.6631	90.2998	89.8883	86.6549	73.1335	89.3004	73.4274	87.184	87.5367
A/swine/Pskov_region/RII-08-100/2019	3	74.3092	100		99.4709	71.4874	71.4874	72.4868	72.4868	72.4868	72.2516	74.0741	73.545	72.0165	72.6631	90.2998	89.8883	86.6549	73.1335	89.3004	73.4274	87.184	87.5367
A/swine/Pskov_region/RII-41-2/2019	4	74.0741	99.4709	99.4709		71.6637	71.6637	72.4868	72.4868	72.4868	72.2516	73.7213	73.1922	72.0752	72.6631	90.241	89.7119	86.4785	72.8395	89.3004	73.0747	86.9489	87.3604
A/swine/Pskov_region/RII-PR1/2019	5	86.6549	71.4874	71.4874	71.6637		100	93.0041	93.0041	93.0041	95.1793	75.9553	75.485	97.0018	95.7084	72.7807	73.3686	74.662	85.7731	73.6626	75.1323	72.7219	73.1922
A/swine/Pskov_region/RII-PR8/2019	6	86.6549	71.4874	71.4874	71.6637	100		93.0041	93.0041	93.0041	95.1793	75.9553	75.485	97.0018	95.7084	72.7807	73.3686	74.662	85.7731	73.6626	75.1323	72.7219	73.1922
A/swine/Leningrad_Region/RII02/2017	7	87.3016	72.4868	72.4868	72.4868	93.0041	93.0041		100	100	96.0611	76.5432	76.1317	93.9447	96.1199	72.7219	73.6038	75.1911	86.4198	73.6038	75.8377	72.7219	73.0159
A/swine/Leningrad_Region/RII03/2017	8	87.3016	72.4868	72.4868	72.4868	93.0041	93.0041	100		100	96.0611	76.5432	76.1317	93.9447	96.1199	72.7219	73.6038	75.1911	86.4198	73.6038	75.8377	72.7219	73.0159
A/swine/Leningrad_Region/RII06/2017	9	87.3016	72.4868	72.4868	72.4868	93.0041	93.0041	100	100		96.0611	76.5432	76.1317	93.9447	96.1199	72.7219	73.6038	75.1911	86.4198	73.6038	75.8377	72.7219	73.0159
A/swine/Oselki/RII56/2014	10	88.4186	72.2516	72.2516	72.2516	95.1793	95.1793	96.0611	96.0611	96.0611		76.4844	76.0141	95.9436	98.7066	72.6631	73.3098	75.1323	87.478	73.4862	75.7202	72.4868	72.8395
A/swine/Siberia/1sw/2016	11	79.1299	74.0741	74.0741	73.7213	75.9553	75.9553	76.5432	76.5432	76.5432	76.4844		98.4127	76.3081	76.9547	72.9571	73.3686	75.4262	77.9541	73.4274	84.127	72.3692	72.6044
A/swine/Siberia/4sw/2017	12	78.7772	73.545	73.545	73.1922	75.485	75.485	76.1317	76.1317	76.1317	76.0141	98.4127		75.7202	76.4844	72.6044	72.7219	75.3086	77.4838	72.8395	83.833	72.134	72.4868
A/Netherlands/10407/2018	13	86.9489	72.0165	72.0165	72.0752	97.0018	97.0018	93.9447	93.9447	93.9447	95.9436	76.3081	75.7202		96.5315	73.1922	73.6626	75.2499	86.2434	73.8389	75.9553	73.1922	73.4274
A/California/07/2009	14	88.4774	72.6631	72.6631	72.6631	95.7084	95.7084	96.1199	96.1199	96.1199	98.7066	76.9547	76.4844	96.5315		72.8983	73.6038	75.1323	87.5367	73.7213	76.0141	72.8395	73.3686
A/swine/Denmark/13608/2004	15	74.4856	90.2998	90.2998	90.241	72.7807	72.7807	72.7219	72.7219	72.7219	72.6631	72.9571	72.6044	73.1922	72.8983		93.592	90.535	73.3098	93.2981	73.0159	91.1817	91.2404
A/swine/Denmark/12245/2004	16	75.1911	89.8883	89.8883	89.7119	73.3686	73.3686	73.6038	73.6038	73.6038	73.3098	73.3686	72.7219	73.6626	73.6038	93.592		89.8295	73.7801	93.2393	73.3098	90.241	90.535
A/swine/Belgium/WVL1/1979	17	77.4838	86.6549	86.6549	86.4785	74.662	74.662	75.1911	75.1911	75.1911	75.1323	75.4262	75.3086	75.2499	75.1323	90.535	89.8295		76.3668	89.0653	75.485	88.4774	87.3604
A/swine/England/117316/1986	18	95.6496	73.1335	73.1335	72.8395	85.7731	85.7731	86.4198	86.4198	86.4198	87.478	77.9541	77.4838	86.2434	87.5367	73.3098	73.7801	76.3668		74.5444	77.6014	73.0747	73.7213
A/swine/Belgorod/ZR/2009	19	75.485	89.3004	89.3004	89.3004	73.6626	73.6626	73.6038	73.6038	73.6038	73.4862	73.4274	72.8395	73.8389	73.7213	93.2981	93.2393	89.0653	74.5444		72.7807	92.8865	93.4156
A/Ohio/35/2017	20	77.9541	73.4274	73.4274	73.0747	75.1323	75.1323	75.8377	75.8377	75.8377	75.7202	84.127	83.833	75.9553	76.0141	73.0159	73.3098	75.485	77.6014	72.7807		72.2516	72.7807
A/swine/Spain/BM32/2019	21	73.8977	87.184	87.184	86.9489	72.7219	72.7219	72.7219	72.7219	72.7219	72.4868	72.3692	72.134	73.1922	72.8395	91.1817	90.241	88.4774	73.0747	92.8865	72.2516		91.5344
A/Netherlands/3315/2016	22	74.7208	87.5367	87.5367	87.3604	73.1922	73.1922	73.0159	73.0159	73.0159	72.8395	72.6044	72.4868	73.4274	73.3686	91.2404	90.535	87.3604	73.7213	93.4156	72.7807	91.5344
